# Supplementary material for: Evaluating the Effects of Non-Neutral Molecular Markers on Phylogeny Inference
Source: PLoS One. 2014 Feb 18;9(2):e87428. doi: 10.1371/journal.pone.0087428 (PMC3928119; doi:10.1371/journal.pone.0087428)
Supplement: File S1 — Nexus tree files with bootstrap support for all five trees presented; Con, rnf213 , mll , irbp and rho . (ZIP) [file pone.0087428.s001.zip]

Archive with 15 entries (12 files):
- Trees/
- Trees/.DS_Store
- __MACOSX/
- __MACOSX/Trees/
- __MACOSX/Trees/._.DS_Store
- Trees/Con_tree.nex
- __MACOSX/Trees/._Con_tree.nex
- Trees/IRBP_tree.nex
- __MACOSX/Trees/._IRBP_tree.nex
- Trees/MLL_tree.nex
- __MACOSX/Trees/._MLL_tree.nex
- Trees/Rho_tree.nex
- __MACOSX/Trees/._Rho_tree.nex
- Trees/RNF213_tree.nex
- __MACOSX/Trees/._RNF213_tree.nex
