# Supplementary material for: Evaluating the Effects of Non-Neutral Molecular Markers on Phylogeny Inference
Source: PLoS One. 2014 Feb 18;9(2):e87428. doi: 10.1371/journal.pone.0087428 (PMC3928119; doi:10.1371/journal.pone.0087428)
Supplement: File S1 — Nexus tree files with bootstrap support for all five trees presented; Con, rnf213 , mll , irbp and rho . (ZIP) [file pone.0087428.s001.zip › Trees/Con_tree.nex]

#NEXUS

begin trees;
 tree Con = (((((((Agonopsis_chiloensis_Agonidae:0.054328389,(Anarhichas_lupus_Anarhichadidae:0.012721961,Pholis_gunnellus_Pholidae:0.013018109)100:0.021945866)100:0.034027732,Cheilodonichthys_lucernus_Triglidae:0.10456003)96.932846:0.011351262,((Pontius_longispinis_Scorpaenidae:0.043356251,Scorpaena_onaria_Scorpaenidae:0.04392472)100:0.023558266,Synaceia_verrucosa_Synaceiidae:0.071083369)59.710145:0.0056839475)96.406585:0.01023499,Serranus_accraensis_Serranidae:0.08705581)93.263251:0.0068228435,(((Bovichtus_variegatus_Bovichtidae:0.036831408,(Eleginops_maclovinus_Eleginopsidae:0.048732946,Pagetopsis_macropterus_Channichthyidae:0.051352739)100:0.067366244)99.413562:0.01333577,(Echiichthys_vipera_Trachinidae:0.033310636,Trachinus_draco_Trachinidae:0.01749716)100:0.047928323)55.45578:0.0042812697,(Perca_fluviatilis_Percidae:0.069893186,(Pogonoperca_punctata_Serranidae:0.011575985,Rypticus_saponaceus_Serranidae:0.015661722)100:0.028376143)53.850955:0.0039206129)55.817729:0.0039340832)100:0.0095611618,((((Ammodytes_tobianus_Ammodytidae:0.12811851,(Cheimarrichthys_fosteri_Cheimarrichthyidae:0.056415035,Uranoscopus_albesca_Uranoscopidae:0.055103752)62.992162:0.003564351)99.404484:0.015060599,(Epigonus_telescopus_Epigonidae:0.030143529,(Howella_brodiei_Percichthyidae:0.10990319,Lateolabrax_japonicus_Lateolabracidae:0.042062019)58.599657:0.0046901453)91.692179:0.0055535697)65.353614:0.0019034168,(Microcanthus_strigatus_Kyphosidae:0.041646105,Nemadactylus_monodactylus_Cheilodactylidae:0.058768645)87.59464:0.0057057914)52.374315:0.001724618,(((Argyrosomus_regius_Sciaenidae:0.078365677,Luvarus_imperialis_Luvaridae:0.051188633)52.248973:0.0025053145,(Lepomis_gibbosus_Centrarchidae:0.083928137,Morone_saxatilis_Moronidae:0.058989981)77.683479:0.0074828595)60.078573:0.0019852592,((((Capros_aper_Caproidae:0.094805841,Drepane_africana_Drepaneidae:0.043548007)60.418653:0.0072154097,(((Labrus_bergylta_Labridae:0.068472798,Scarus_hoefleri_Scaridae:0.15918462)100:0.058428856,(Lutjanus_sebae_Lutjanidae:0.021756856,Pterocaesio_digramma_Caesionidae:0.032376425)100:0.05155229)40.179977:0.002480718,Siganus_vulpinius_Siganidae:0.11736378)93.980902:0.008463376)56.637311:0.0028498655,((Ceratias_holboelli_Ceratiidae:0.10777457,Mola_mola_Molidae:0.10335675)74.704367:0.0070588408,Datnioides_polota_Datnioididae:0.088792995)60.188687:0.0055819892)73.408705:0.0032553417,(Lopholatilus_chamaeleonticeps_Malacanthidae:0.051927138,Pomacanthus_maculosus_Pomacanthidae:0.049593501)78.238231:0.003966348)41.936547:0.00054102144)99.975181:0.0069404258)80.312866:0.0021436938)99.832493:0.0078748935,((((((Aphanopus_carbo_Trichiuridae:0.051472241,(Cubiceps_gracilis_Nomeidae:0.017359343,Pterycombus_brama_Bramidae:0.029822453)63.621664:0.0016952957)98.048443:0.0042943021,(Psenopsis_anomala_Centrolophidae:0.027570152,Schedophilus_medusophagus_Centrolophidae:0.014312836)100:0.015075025)81.772113:0.0037588458,Pampus_argenteus_Stromatidae:0.05281603)100:0.028075033,(Callionymus_lyra_Callionymidae:0.34598135,Mullus_surmuletus_Mullidae:0.13697991)99.9313:0.069988994)86.902606:0.014596286,((Beryx_splendens_Berycidae:0.077527263,((((Mora_moro_Moridae:0.040775053,Trachyrincus_murrayi_Macrouridae:0.049792926)100:0.12705361,Zenopsis_conchifera_Zeidae:0.1291743)99.759746:0.050489741,Regalecus_glesne_Regalecidae:0.18381973)100:0.043476898,Photoblepharon_palpebratum_Anomalopidae:0.09003746)75.380015:0.0091614375)100:0.051818865,Halobatrachus_didactylus_Batrachoididae:0.16716303)98.260361:0.021512349)79.508591:0.0077630793,((Assesor_flavissimus_Pleisiopidae:0.07781786,(Cheilopogon_heterurus_Exocetidae:0.17577422,((Forsterygion_lapillum_Tripterygiidae:0.14599583,Lepadogaster_lepadogaster_Gobiosocidae:0.19584274)55.155414:0.017676658,Parablennius_gattorugine_Blennidae:0.14773303)96.07628:0.022523682)43.161616:0.0051827136)59.528887:0.0038609991,Dascyllus_trimaculatus_Pomacentridae:0.081696043)100:0.02376671)62.336814:0.0043871107,((((((((Chloroscombrus_chrysurus_Carangidae:0.027161756,Gnathanodon_speciosus_Carangidae:0.019115906)95.614034:0.0088876826,Selene_dorsalis_Carangidae:0.023869908)100:0.052697858,(Coryphaena_equiselis_Coryphaenidae:0.055047742,Echeneis_naucrates_Echeneidae:0.083843531)100:0.020116435)99.817222:0.013025972,(Pentanemus_quinquarius_Polynemidae:0.087515858,Sphyraena_sphyraena_Sphyraenidae:0.063768748)44.221124:0.0022231957)72.498488:0.0045059963,Psettodes_becheri_Psettodidae:0.083325939)60.198188:0.0026702164,(Mene_maculata_Menidae:0.071605631,Xiphias_gladius_Xiphiidae:0.045868047)62.386644:0.0056629548)36.389163:0.00032392776,((Citharus_linguatula_Citharidae:0.1185566,((Syacium_micrurum_Paralichthyidae:0.21759009,Zeugopterus_puctatus_Scopthalmidae:0.10086975)74.413794:0.0093889888,Trinectes_maculatus_Achiridae:0.1254855)73.869514:0.0065654495)50.771338:0.0038912269,Lates_calcarifer_Latidae:0.065005066)98.42006:0.0090111011)99.9722:0.015652432,(Ctenopoma_sp._Anabantidae:0.10920144,Monopterus_albus_Synbranchidae:0.076616226)99.832892:0.022060096)79.972172:0.0047768228);
end;
