# Supplementary material for: Evaluating the Effects of Non-Neutral Molecular Markers on Phylogeny Inference
Source: PLoS One. 2014 Feb 18;9(2):e87428. doi: 10.1371/journal.pone.0087428 (PMC3928119; doi:10.1371/journal.pone.0087428)
Supplement: File S1 — Nexus tree files with bootstrap support for all five trees presented; Con, rnf213 , mll , irbp and rho . (ZIP) [file pone.0087428.s001.zip › Trees/IRBP_tree.nex]

#NEXUS

begin trees;
 tree IRBP = ((((((Agonopsis_chiloensis_Agonidae:0.035967405,(Anarhichas_lupus_Anarhichadidae:0.01211309,Pholis_gunnellus_Pholidae:0.025605687)92.650777:0.018173699)100:0.046998094,Bovichtus_variegatus_Bovichtidae:0.057758402)33.336964:5.1292349e-06,((Echiichthys_vipera_Trachinidae:0.031812397,Trachinus_draco_Trachinidae:0.028228856)100:0.062413141,Perca_fluviatilis_Percidae:0.085560019)59.034067:0.0059698731)67.827773:0.0021678102,((Cheilodonichthys_lucernus_Triglidae:0.14829177,Serranus_accraensis_Serranidae:0.10662729)36.661306:0.0027331574,(Pontius_longispinis_Scorpaenidae:0.068384008,(Scorpaena_onaria_Scorpaenidae:0.068431433,Synaceia_verrucosa_Synaceiidae:0.10739223)56.208664:0.0087877723)77.758908:0.010189845)63.629377:0.0024715399)80.700046:0.0087792407,(Pogonoperca_punctata_Serranidae:0.01789779,Rypticus_saponaceus_Serranidae:0.016461495)100:0.04475823)54.96707:0.0036462897,((Ammodytes_tobianus_Ammodytidae:0.19219092,Labrus_bergylta_Labridae:0.14667102)51.662284:0.0091489921,(((((((Argyrosomus_regius_Sciaenidae:0.08790147,Lopholatilus_chamaeleonticeps_Malacanthidae:0.053847357)61.814171:0.008229905,(((Capros_aper_Caproidae:0.098195969,(Luvarus_imperialis_Luvaridae:0.044298838,Siganus_vulpinius_Siganidae:0.16699949)33.353373:7.2478755e-06)77.459174:0.0058002525,Morone_saxatilis_Moronidae:0.061614222)47.694355:0.00255458,(Ceratias_holboelli_Ceratiidae:0.12118195,Mola_mola_Molidae:0.16026086)57.930523:0.013563536)65.343779:0.0030692322)59.206033:0.0053722535,(Datnioides_polota_Datnioididae:0.10746696,(Drepane_africana_Drepaneidae:0.071356898,(Lutjanus_sebae_Lutjanidae:0.028849292,Pterocaesio_digramma_Caesionidae:0.056207062)99.718815:0.04344451)63.326746:0.011840853)63.302374:0.0085934528)74.360865:0.0049580571,(((Cheimarrichthys_fosteri_Cheimarrichthyidae:0.088506234,Microcanthus_strigatus_Kyphosidae:0.058854636)37.793478:0.0021778471,Pomacanthus_maculosus_Pomacanthidae:0.047429922)50.338984:0.0052579447,Lepomis_gibbosus_Centrarchidae:0.11547437)41.424021:0.0030696343)51.956135:0.0043817176,Nemadactylus_monodactylus_Cheilodactylidae:0.12890901)34.548464:0.00071240135,Uranoscopus_albesca_Uranoscopidae:0.090983435)69.130218:0.0030485764,(((Eleginops_maclovinus_Eleginopsidae:0.06580791,Pagetopsis_macropterus_Channichthyidae:0.078299548)100:0.099529628,Lateolabrax_japonicus_Lateolabracidae:0.05275026)50.886291:0.010711887,Epigonus_telescopus_Epigonidae:0.033794689)39.953259:0.0024046005)59.633452:0.0029390984)70.805204:0.0043007709,(((((((Aphanopus_carbo_Trichiuridae:0.062953189,((Psenopsis_anomala_Centrolophidae:0.035133563,Schedophilus_medusophagus_Centrolophidae:0.014804412)96.556073:0.015491087,Pterycombus_brama_Bramidae:0.027312607)63.854134:0.0050748295)51.346093:0.0039331473,Cubiceps_gracilis_Nomeidae:0.018079846)33.43308:2.2481397e-05,Pampus_argenteus_Stromatidae:0.06586495)100:0.033063652,((((Beryx_splendens_Berycidae:0.074395638,(((Mora_moro_Moridae:0.055979757,Trachyrincus_murrayi_Macrouridae:0.056775592)99.943823:0.087440958,Zenopsis_conchifera_Zeidae:0.19897363)84.140903:0.044169409,Regalecus_glesne_Regalecidae:0.25692789)94.997215:0.057803714)44.31653:0.018597258,Photoblepharon_palpebratum_Anomalopidae:0.160638)99.946707:0.076891498,Mullus_surmuletus_Mullidae:0.19941034)35.363242:0.0028296632,(Forsterygion_lapillum_Tripterygiidae:0.23681157,(Howella_brodiei_Percichthyidae:0.17822927,Parablennius_gattorugine_Blennidae:0.17705141)40.997383:0.022455707)75.226045:0.032443671)80.319315:0.027910854)58.291394:0.0085382716,Halobatrachus_didactylus_Batrachoididae:0.34111615)54.163778:0.0071499841,(Assesor_flavissimus_Pleisiopidae:0.088882002,(Cheilopogon_heterurus_Exocetidae:0.30147285,Dascyllus_trimaculatus_Pomacentridae:0.10602259)40.431103:0.0048596151)96.033567:0.028569471)91.607732:0.012879808,(((((((Callionymus_lyra_Callionymidae:0.43738082,Scarus_hoefleri_Scaridae:0.21974629)88.435847:0.073970593,Trinectes_maculatus_Achiridae:0.12498582)50.323027:0.011822736,(Mene_maculata_Menidae:0.092883427,Zeugopterus_puctatus_Scopthalmidae:0.11513113)46.70544:0.0096315609)36.590436:0.0021184106,Lates_calcarifer_Latidae:0.088626262)60.316771:0.0049541622,(((((Chloroscombrus_chrysurus_Carangidae:0.023715838,Gnathanodon_speciosus_Carangidae:0.01147822)77.157062:0.014134442,Selene_dorsalis_Carangidae:0.02151343)100:0.093612547,(Coryphaena_equiselis_Coryphaenidae:0.040327906,Echeneis_naucrates_Echeneidae:0.11024466)99.591279:0.045877902)88.153899:0.019275992,((Citharus_linguatula_Citharidae:0.13368,Sphyraena_sphyraena_Sphyraenidae:0.10933803)58.248472:0.0089260396,Pentanemus_quinquarius_Polynemidae:0.11013906)52.12425:0.0041101943)43.045193:0.0047735367,Psettodes_becheri_Psettodidae:0.086478727)64.496315:0.0062523729)64.814466:0.0043763727,Xiphias_gladius_Xiphiidae:0.050297468)93.487579:0.014070921,(((Ctenopoma_sp._Anabantidae:0.138044,Syacium_micrurum_Paralichthyidae:0.24595226)40.198737:0.0093651953,Lepadogaster_lepadogaster_Gobiosocidae:0.31815843)51.389486:0.0061361616,Monopterus_albus_Synbranchidae:0.13494179)66.648823:0.010235451)61.795849:0.0063272186)97.49288:0.013613355);
end;
