# Supplementary material for: Evaluating the Effects of Non-Neutral Molecular Markers on Phylogeny Inference
Source: PLoS One. 2014 Feb 18;9(2):e87428. doi: 10.1371/journal.pone.0087428 (PMC3928119; doi:10.1371/journal.pone.0087428)
Supplement: File S1 — Nexus tree files with bootstrap support for all five trees presented; Con, rnf213 , mll , irbp and rho . (ZIP) [file pone.0087428.s001.zip › Trees/MLL_tree.nex]

#NEXUS

begin trees;
 tree MLL = (((((((((Agonopsis_chiloensis_Agonidae:0.050027745,(Anarhichas_lupus_Anarhichadidae:0.0078568839,Pholis_gunnellus_Pholidae:0.014408219)97.230345:0.021659723)93.354124:0.015304112,(Cheilodonichthys_lucernus_Triglidae:0.070728835,((Pontius_longispinis_Scorpaenidae:0.028360695,Scorpaena_onaria_Scorpaenidae:0.034075542)99.711818:0.047512864,Synaceia_verrucosa_Synaceiidae:0.057479851)74.889523:0.0096255622)33.86085:9.3692034e-05)75.698513:0.004407836,(Pogonoperca_punctata_Serranidae:0.0087231158,Rypticus_saponaceus_Serranidae:0.0063371035)99.961585:0.017651288)33.444598:4.8358448e-05,(Bovichtus_variegatus_Bovichtidae:0.042207772,(Eleginops_maclovinus_Eleginopsidae:0.040365628,Pagetopsis_macropterus_Channichthyidae:0.045790794)100:0.07325304)75.559431:0.012006985)65.379971:0.002123596,((Echiichthys_vipera_Trachinidae:0.029687973,Trachinus_draco_Trachinidae:0.01314535)96.781516:0.016669629,Serranus_accraensis_Serranidae:0.088245642)56.112683:0.0034512472)33.372155:1.6992189e-05,Perca_fluviatilis_Percidae:0.039364675)98.324358:0.012650933,(((Ammodytes_tobianus_Ammodytidae:0.12614153,(Cheimarrichthys_fosteri_Cheimarrichthyidae:0.052476271,Uranoscopus_albesca_Uranoscopidae:0.027471713)40.651533:0.0044387114)98.329133:0.025140937,(((((Callionymus_lyra_Callionymidae:0.30274147,Mullus_surmuletus_Mullidae:0.19245885)88.97199:0.072967079,(Lutjanus_sebae_Lutjanidae:0.029516912,Pterocaesio_digramma_Caesionidae:0.015404759)96.964687:0.05311354)77.670884:0.025871111,(Citharus_linguatula_Citharidae:0.15394182,Psettodes_becheri_Psettodidae:0.092286319)73.69681:0.020203735)84.899801:0.02385367,(Labrus_bergylta_Labridae:0.056192667,Scarus_hoefleri_Scaridae:0.18274955)99.693668:0.07477008)73.974419:0.015474011,(Epigonus_telescopus_Epigonidae:0.012151531,(Howella_brodiei_Percichthyidae:0.037051722,Lateolabrax_japonicus_Lateolabracidae:0.042506438)68.621451:0.0055576062)88.970876:0.0093627274)60.599977:0.0026421976)33.35236:4.8196045e-06,(Lepomis_gibbosus_Centrarchidae:0.048933929,Nemadactylus_monodactylus_Cheilodactylidae:0.052573553)74.994612:0.0098604495)69.574142:0.0039429338)52.965343:0.0021789226,((Argyrosomus_regius_Sciaenidae:0.043659881,Siganus_vulpinius_Siganidae:0.11563282)38.314873:0.0034402639,(Lopholatilus_chamaeleonticeps_Malacanthidae:0.046371579,(Luvarus_imperialis_Luvaridae:0.053490727,Pomacanthus_maculosus_Pomacanthidae:0.040379897)64.485276:0.0036823322)62.417668:0.0029165576)64.779717:0.0035365546)79.522026:0.0042681829,(((((((((Aphanopus_carbo_Trichiuridae:0.021150137,Psenopsis_anomala_Centrolophidae:0.033386514)65.392762:0.0047598605,Schedophilus_medusophagus_Centrolophidae:0.014095059)50.739604:0.002429292,(Pampus_argenteus_Stromatidae:0.062695202,Pterycombus_brama_Bramidae:0.024425783)44.472185:0.0027871622)94.282204:0.011157392,Cubiceps_gracilis_Nomeidae:9.9957861e-06)100:0.08321549,Halobatrachus_didactylus_Batrachoididae:0.14211188)46.921226:0.015079203,((Capros_aper_Caproidae:0.094542506,(Ceratias_holboelli_Ceratiidae:0.076124221,Mola_mola_Molidae:0.072324071)54.488665:0.0062817966)45.665663:0.0059067885,Datnioides_polota_Datnioididae:0.081409061)57.67194:0.0074143891)33.934358:0.00052340898,(((((Assesor_flavissimus_Pleisiopidae:0.048738123,Cheilopogon_heterurus_Exocetidae:0.13355)43.54642:0.0039461129,Dascyllus_trimaculatus_Pomacentridae:0.084597011)47.049275:0.0034974296,((Forsterygion_lapillum_Tripterygiidae:0.16342479,Parablennius_gattorugine_Blennidae:0.17036104)52.671117:0.012531738,Lepadogaster_lepadogaster_Gobiosocidae:0.22486473)87.234229:0.031330475)83.125621:0.014402084,(Beryx_splendens_Berycidae:0.053356238,((((Mora_moro_Moridae:0.0055492324,Trachyrincus_murrayi_Macrouridae:0.019682291)100:0.12643841,Zenopsis_conchifera_Zeidae:0.097210159)90.790856:0.054534372,Regalecus_glesne_Regalecidae:0.16443269)85.637766:0.038053904,Photoblepharon_palpebratum_Anomalopidae:0.066524444)65.501481:0.011670853)100:0.073462352)60.272825:0.0092379222,((Ctenopoma_sp._Anabantidae:0.099891605,Trinectes_maculatus_Achiridae:0.098180887)60.193199:0.0082754879,Monopterus_albus_Synbranchidae:0.064617762)57.073271:0.0041911038)67.29899:0.0078530636)54.327846:0.0061424085,Drepane_africana_Drepaneidae:0.025599231)71.484292:0.004475063,(Microcanthus_strigatus_Kyphosidae:0.0331757,Morone_saxatilis_Moronidae:0.058589527)79.398274:0.010286674)46.792352:0.001847522,((((Chloroscombrus_chrysurus_Carangidae:0.060190292,Gnathanodon_speciosus_Carangidae:0.023096703)81.299877:0.013398469,Selene_dorsalis_Carangidae:0.022506207)100:0.058797616,(Coryphaena_equiselis_Coryphaenidae:0.044140381,Echeneis_naucrates_Echeneidae:0.065600706)81.877363:0.01666706)88.579333:0.016177402,(((Lates_calcarifer_Latidae:0.045146585,Pentanemus_quinquarius_Polynemidae:0.068341419)65.283924:0.013624911,(Sphyraena_sphyraena_Sphyraenidae:0.041883074,(Syacium_micrurum_Paralichthyidae:0.2043172,Zeugopterus_puctatus_Scopthalmidae:0.10493286)65.673202:0.022491411)54.495341:0.010650348)60.981566:0.0042481275,(Mene_maculata_Menidae:0.096979959,Xiphias_gladius_Xiphiidae:0.029332087)47.465467:0.0047762211)33.34915:1.8288479e-05)96.621627:0.014971558);
end;
