# Supplementary material for: Evaluating the Effects of Non-Neutral Molecular Markers on Phylogeny Inference
Source: PLoS One. 2014 Feb 18;9(2):e87428. doi: 10.1371/journal.pone.0087428 (PMC3928119; doi:10.1371/journal.pone.0087428)
Supplement: File S1 — Nexus tree files with bootstrap support for all five trees presented; Con, rnf213 , mll , irbp and rho . (ZIP) [file pone.0087428.s001.zip › Trees/Rho_tree.nex]

#NEXUS

begin trees;
 tree RHO = ((((((((((Agonopsis_chiloensis_Agonidae:0.08560996,(Anarhichas_lupus_Anarhichadidae:0.014883754,Pholis_gunnellus_Pholidae:0.01104325)95.832473:0.038846039)97.923267:0.045596795,((Callionymus_lyra_Callionymidae:0.097079763,((Mora_moro_Moridae:0.099942857,Trachyrincus_murrayi_Macrouridae:0.070641272)100:0.114004,(Regalecus_glesne_Regalecidae:0.13339327,Zenopsis_conchifera_Zeidae:0.091401824)66.46117:0.026281272)76.892799:0.035428844)90.315652:0.030075575,Mullus_surmuletus_Mullidae:0.084481913)71.853822:0.027653002)80.287033:0.031693343,Cheilodonichthys_lucernus_Triglidae:0.095052223)76.814646:0.019775278,Synaceia_verrucosa_Synaceiidae:0.041770245)94.661468:0.033929742,Pontius_longispinis_Scorpaenidae:0.046059297)85.797107:0.020494168,Scorpaena_onaria_Scorpaenidae:0.034901383)98.705858:0.028716183,(Lutjanus_sebae_Lutjanidae:0.029339801,Pterocaesio_digramma_Caesionidae:0.029183055)99.443364:0.027141709)86.9115:0.014180856,Epigonus_telescopus_Epigonidae:0.066301865)59.110928:0.0057386746,((((((Bovichtus_variegatus_Bovichtidae:0.039775056,(Eleginops_maclovinus_Eleginopsidae:0.067128949,Pagetopsis_macropterus_Channichthyidae:0.058290159)99.505579:0.037015914)91.534048:0.025620661,(Echiichthys_vipera_Trachinidae:0.029860477,Trachinus_draco_Trachinidae:0.022850595)100:0.064722459)57.322222:0.011220723,(Perca_fluviatilis_Percidae:0.12114234,(Pogonoperca_punctata_Serranidae:0.019097457,Rypticus_saponaceus_Serranidae:0.0094503652)98.825079:0.028804697)33.362994:1.2608905e-05)89.189929:0.017043013,((Ctenopoma_sp._Anabantidae:0.076533781,Monopterus_albus_Synbranchidae:0.079153952)92.440903:0.029255095,(Lepomis_gibbosus_Centrarchidae:0.089025707,Morone_saxatilis_Moronidae:0.060389426)93.171036:0.018935166)85.176182:0.014347411)52.419263:0.004620416,Halobatrachus_didactylus_Batrachoididae:0.12865606)49.598593:0.0036200211,((Capros_aper_Caproidae:0.083768675,Serranus_accraensis_Serranidae:0.096199209)59.635186:0.017251817,Lopholatilus_chamaeleonticeps_Malacanthidae:0.037413661)78.711629:0.0079638957)75.675166:0.0057169846)60.694915:0.0054126699,(((((((((Ammodytes_tobianus_Ammodytidae:0.071238535,(Beryx_splendens_Berycidae:0.10509302,Photoblepharon_palpebratum_Anomalopidae:0.12070969)98.34314:0.065479602)86.46788:0.027113381,(Cheimarrichthys_fosteri_Cheimarrichthyidae:0.046168224,Lateolabrax_japonicus_Lateolabracidae:0.050855199)59.050184:0.010167982)41.935968:0.0026305621,(Howella_brodiei_Percichthyidae:0.18346072,(Labrus_bergylta_Labridae:0.06809727,Scarus_hoefleri_Scaridae:0.11273219)89.040035:0.029456397)67.454487:0.016149115)82.071459:0.011665262,Argyrosomus_regius_Sciaenidae:0.1162636)33.48673:8.2211306e-05,Luvarus_imperialis_Luvaridae:0.023655395)48.40045:0.0037918644,Mola_mola_Molidae:0.098787829)60.398573:0.0033935424,((((Aphanopus_carbo_Trichiuridae:0.097974291,(Cubiceps_gracilis_Nomeidae:0.029568147,Pterycombus_brama_Bramidae:0.035585875)39.822468:0.0020957028)99.375904:0.018402077,(Psenopsis_anomala_Centrolophidae:0.030178694,Schedophilus_medusophagus_Centrolophidae:0.019765563)99.86726:0.032190331)41.672406:0.0042628555,Pampus_argenteus_Stromatidae:0.061150244)100:0.043653197,((((Assesor_flavissimus_Pleisiopidae:0.050158469,Syacium_micrurum_Paralichthyidae:0.11836638)76.647758:0.014491025,(Cheilopogon_heterurus_Exocetidae:0.099286416,((Forsterygion_lapillum_Tripterygiidae:0.10327465,Parablennius_gattorugine_Blennidae:0.056494444)57.232445:0.020262882,Lepadogaster_lepadogaster_Gobiosocidae:0.0884106)88.454276:0.038670168)59.422773:0.021129691)60.753596:0.014300053,Dascyllus_trimaculatus_Pomacentridae:0.06597221)56.342977:0.0066842067,(((((((Chloroscombrus_chrysurus_Carangidae:0.010210708,Selene_dorsalis_Carangidae:0.019532405)83.190578:0.0054989183,Gnathanodon_speciosus_Carangidae:0.0017394535)98.942691:0.026508357,Echeneis_naucrates_Echeneidae:0.052297212)51.890182:0.0052077298,(Coryphaena_equiselis_Coryphaenidae:0.035410504,Sphyraena_sphyraena_Sphyraenidae:0.044459721)58.250093:0.011339033)89.020789:0.013830425,Mene_maculata_Menidae:0.052177913)73.531955:0.0095676977,Xiphias_gladius_Xiphiidae:0.055079896)61.696857:0.0063032685,((((Citharus_linguatula_Citharidae:0.086431007,Lates_calcarifer_Latidae:0.047977839)64.736718:0.017780991,(Trinectes_maculatus_Achiridae:0.10933925,Zeugopterus_puctatus_Scopthalmidae:0.057370806)63.298476:0.018281808)94.047344:0.022353864,Psettodes_becheri_Psettodidae:0.035208131)38.346112:0.0042711071,Pentanemus_quinquarius_Polynemidae:0.088458634)54.168528:0.0092210543)94.915009:0.016827092)64.786166:0.0053766956)52.31325:0.0036634925)49.685702:0.0022987835,Uranoscopus_albesca_Uranoscopidae:0.053006198)78.290987:0.0040265483,((Ceratias_holboelli_Ceratiidae:0.13177044,(Microcanthus_strigatus_Kyphosidae:0.020159265,Nemadactylus_monodactylus_Cheilodactylidae:0.036818967)51.747441:0.0053884946)71.437293:0.010346611,Pomacanthus_maculosus_Pomacanthidae:0.042232642)60.269296:0.0024767226)68.584895:0.0034816466,((Datnioides_polota_Datnioididae:0.071719852,Drepane_africana_Drepaneidae:0.037828867)75.094843:0.010792191,Siganus_vulpinius_Siganidae:0.067021484)70.720172:0.0077690288);
end;
