# Supplementary material for: Evaluating the Effects of Non-Neutral Molecular Markers on Phylogeny Inference
Source: PLoS One. 2014 Feb 18;9(2):e87428. doi: 10.1371/journal.pone.0087428 (PMC3928119; doi:10.1371/journal.pone.0087428)
Supplement: File S1 — Nexus tree files with bootstrap support for all five trees presented; Con, rnf213 , mll , irbp and rho . (ZIP) [file pone.0087428.s001.zip › Trees/RNF213_tree.nex]

#NEXUS

begin trees;
 tree RNF213 = ((((((Agonopsis_chiloensis_Agonidae:0.031053098,(Anarhichas_lupus_Anarhichadidae:0.012063416,Pholis_gunnellus_Pholidae:0.0048675837)99.778718:0.01750648)99.893671:0.018465382,((Cheilodonichthys_lucernus_Triglidae:0.090752776,Synaceia_verrucosa_Synaceiidae:0.045073987)59.8405:0.0043923217,(Pontius_longispinis_Scorpaenidae:0.028785045,Scorpaena_onaria_Scorpaenidae:0.029833471)99.167901:0.015287049)33.38123:3.1746528e-05)99.970585:0.012215871,((Assesor_flavissimus_Pleisiopidae:0.092008835,Serranus_accraensis_Serranidae:0.045689196)81.966424:0.012104942,(Pogonoperca_punctata_Serranidae:0.0038876336,Rypticus_saponaceus_Serranidae:0.020656374)99.945587:0.019118933)60.843879:0.001939391)49.94128:0.0016309266,((((Bovichtus_variegatus_Bovichtidae:0.018425704,(Eleginops_maclovinus_Eleginopsidae:0.025049767,Pagetopsis_macropterus_Channichthyidae:0.027737928)100:0.046509042)89.231884:0.0071726134,(Echiichthys_vipera_Trachinidae:0.044497852,Trachinus_draco_Trachinidae:0.0041060461)96.469837:0.01872356)57.276249:0.001988597,Perca_fluviatilis_Percidae:0.040053468)48.882601:0.0022789807,Lepomis_gibbosus_Centrarchidae:0.047875988)43.450329:0.0022484318)87.383306:0.0036198781,((((Argyrosomus_regius_Sciaenidae:0.048586227,Ceratias_holboelli_Ceratiidae:0.080991364)61.154383:0.0057715662,Luvarus_imperialis_Luvaridae:0.043655973)62.821525:0.0036920637,(Datnioides_polota_Datnioididae:0.06867545,Mola_mola_Molidae:0.067864835)54.986733:0.0056424547)64.095759:0.0026895799,((Capros_aper_Caproidae:0.07659628,((Drepane_africana_Drepaneidae:0.034573264,Morone_saxatilis_Moronidae:0.02983629)70.422876:0.0050820027,(((Labrus_bergylta_Labridae:0.052226578,Scarus_hoefleri_Scaridae:0.11546592)99.539685:0.039105929,((Lutjanus_sebae_Lutjanidae:0.010368115,Pterocaesio_digramma_Caesionidae:0.020815186)100:0.034237603,Siganus_vulpinius_Siganidae:0.11443021)33.770999:0.00038450365)79.35155:0.0079755307,Lopholatilus_chamaeleonticeps_Malacanthidae:0.044745814)52.640563:0.0016938316)33.378953:2.3081046e-05)66.459632:0.0011706543,Pomacanthus_maculosus_Pomacanthidae:0.052293158)33.863249:6.2364658e-05)98.854852:0.0066155073)46.066159:0.001062191,(((Ammodytes_tobianus_Ammodytidae:0.08697855,(Cheimarrichthys_fosteri_Cheimarrichthyidae:0.033697571,Uranoscopus_albesca_Uranoscopidae:0.058613699)54.169494:0.0039230765)95.624059:0.012385572,Nemadactylus_monodactylus_Cheilodactylidae:0.033829641)33.61046:0.00010129122,(((Epigonus_telescopus_Epigonidae:0.0092631217,Howella_brodiei_Percichthyidae:0.029379956)46.383199:0.0011956551,Lateolabrax_japonicus_Lateolabracidae:0.023793753)65.967673:0.0022988865,Microcanthus_strigatus_Kyphosidae:0.030342103)56.939346:0.0013093445)73.977965:0.0021280286,((((((((Aphanopus_carbo_Trichiuridae:0.021674371,Cubiceps_gracilis_Nomeidae:0.0085026853)56.293547:0.0012271241,(Psenopsis_anomala_Centrolophidae:0.014184821,Schedophilus_medusophagus_Centrolophidae:0.0086158738)97.184962:0.0067715511)64.815277:0.0011109857,Pterycombus_brama_Bramidae:0.02153874)60.748619:0.0016768764,Pampus_argenteus_Stromatidae:0.028587568)80.844665:0.0083042475,(Callionymus_lyra_Callionymidae:0.34968831,Mullus_surmuletus_Mullidae:0.09349311)94.313216:0.056013784)47.560549:0.0067761286,((Beryx_splendens_Berycidae:0.046185459,((((Mora_moro_Moridae:0.022455817,Trachyrincus_murrayi_Macrouridae:0.028248364)100:0.12585026,Zenopsis_conchifera_Zeidae:0.12067066)70.34409:0.041403614,Regalecus_glesne_Regalecidae:0.152942)96.68802:0.035493865,Photoblepharon_palpebratum_Anomalopidae:0.052133229)57.184589:0.0065655926)47.083551:0.0045287033,Halobatrachus_didactylus_Batrachoididae:0.11488104)98.669577:0.026830721)93.4183:0.0094987084,(((Cheilopogon_heterurus_Exocetidae:0.1458051,(Forsterygion_lapillum_Tripterygiidae:0.094619023,Lepadogaster_lepadogaster_Gobiosocidae:0.16597584)64.845467:0.012552945)38.141426:0.0020923898,Parablennius_gattorugine_Blennidae:0.118141)66.199553:0.0048897326,Dascyllus_trimaculatus_Pomacentridae:0.057918253)99.63876:0.025255192)57.911867:0.0025644776,(((((Chloroscombrus_chrysurus_Carangidae:0.018112532,Gnathanodon_speciosus_Carangidae:0.028088039)83.80236:0.008426201,Selene_dorsalis_Carangidae:0.024133935)100:0.034993371,(Coryphaena_equiselis_Coryphaenidae:0.068555776,Echeneis_naucrates_Echeneidae:0.087915523)90.050459:0.014592005)74.472725:0.0048020148,((((Citharus_linguatula_Citharidae:0.070478507,Mene_maculata_Menidae:0.039966822)42.821506:0.0026688025,(Lates_calcarifer_Latidae:0.034877887,Zeugopterus_puctatus_Scopthalmidae:0.11048865)79.116976:0.0081228668)72.465938:0.0040524264,(Psettodes_becheri_Psettodidae:0.053014965,Xiphias_gladius_Xiphiidae:0.042723965)51.278347:0.003576333)34.518343:9.9577428e-05,((Pentanemus_quinquarius_Polynemidae:0.065636314,Sphyraena_sphyraena_Sphyraenidae:0.038980825)34.082851:0.00027939513,(Syacium_micrurum_Paralichthyidae:0.20891846,Trinectes_maculatus_Achiridae:0.098014037)70.085603:0.020941418)66.391438:0.0013801517)62.620682:0.0012096876)98.890203:0.010252268,(Ctenopoma_sp._Anabantidae:0.091119762,Monopterus_albus_Synbranchidae:0.035912832)87.014508:0.014649575)51.773483:0.0024985934)88.540125:0.0038151438);
end;
